# Supplementary material for: Rescue of Mitochondrial SIRT3 Ameliorates Ischemia-like Injury in Human Endothelial Cells
Source: Int J Mol Sci. 2022 Aug 14;23(16):9118. doi: 10.3390/ijms23169118 (PMC9409423; doi:10.3390/ijms23169118)
Supplement: Supplementary file 1 [file ijms-23-09118-s001.zip]

Archive with 1 entries (1 files):
- ijms-1818583-supplementary.pdf
